# Supplementary material for: Endotoxin as a Marker for Water Quality
Source: Int J Environ Res Public Health. 2022 Dec 9;19(24):16528. doi: 10.3390/ijerph192416528 (PMC9778876; doi:10.3390/ijerph192416528)
Supplement: Supplementary file 1 [file ijerph-19-16528-s001.zip]

Archive with 1 entries (1 files):
- ijerph-2059944-supplementary.pdf
